# Supplementary material for: Cadmium Contaminants in Pollen and Nectar Are Variably Linked to the Growth and Foraging Behaviors of Honey Bees
Source: Insects. 2025 Mar 15;16(3):306. doi: 10.3390/insects16030306 (PMC11943015; doi:10.3390/insects16030306)
Supplement: Supplementary file 1 [file insects-16-00306-s001.zip]

Archive with 1 entries (1 files):
- insects-3507775-supplementary.pdf
